# Supplementary material for: Structured peer-led diabetes self-management and support in a low-income country: The ST2EP randomised controlled trial in Mali
Source: PLoS One. 2018 Jan 22;13(1):e0191262. doi: 10.1371/journal.pone.0191262 (PMC5777645; doi:10.1371/journal.pone.0191262)
Supplement: S2 File — French protocol Version 1 (v1) and Version 2 (v2); English translation of the protocol (v2); Acceptation letter from the Malian Ethical Comitee. (ZIP) [file pone.0191262.s002.zip]

Archive with 12 entries (9 files):
- S2_file/
- S2_file/Acceptation_letter.pdf
- __MACOSX/
- __MACOSX/S2_file/
- __MACOSX/S2_file/._Acceptation_letter.pdf
- S2_file/Protocol_English_v2.pdf
- __MACOSX/S2_file/._Protocol_English_v2.pdf
- S2_file/Protocol_French_v1.pdf
- __MACOSX/S2_file/._Protocol_French_v1.pdf
- S2_file/Protocol_French_v2.pdf
- __MACOSX/S2_file/._Protocol_French_v2.pdf
- __MACOSX/._S2_file
